# Supplementary material for: The function and evolution of a genetic switch controlling sexually dimorphic eye differentiation in honeybees
Source: Nat Commun. 2023 Jan 28;14:463. doi: 10.1038/s41467-023-36153-4 (PMC9884244; doi:10.1038/s41467-023-36153-4)
Supplement: Supplementary file 3 — Supplementary Data 1 [file 41467_2023_36153_MOESM3_ESM.xlsx]

## Sheet: genotype sequences
Genotype sequences of glu ∆ex2-8/∆ex2-8 individuals. Wild type sequences are provided as a reference. Treatment with sgRNA 1 and sgRNA 3 resulted in deletion of 4638 bp.
Individual			glu sequence at target site aligned to wild type (wt) sequence
M62	wt reference		AGAATAAATGAGAACTTGGTAACAGTGGGATGTAGAGGACGCGCTCTCGTGGTGGGTATACCAAATGCCAGTGTCAATATGGCCCGTTGCCGAGAGCGCAGT [other 4638 bp] CGCAGGTGTAAATAATA
	allele 1		......G............................................................................................---[4638 bp deleted] ----.............
	allele 2		......G.........................................................................................------[4638 bp deleted] .................
M88	wt reference		AGAATAAATGAGAACTTGGTAACAGTGGGATGTAGAGGACGCGCTCTCGTGGTGGGTATACCAAATGCCAGTGTCAATATGGCCCGTTGCCGAGAGCGCAGT [other 4638 bp] CGCAGGTGTAAATAATA
	allele 1		................................................................................................------[4638 bp deleted] .................
	allele 2		......G.........................................................................................------[4638 bp deleted] .................
M90	wt reference		AGAATAAATGAGAACTTGGTAACAGTGGGATGTAGAGGACGCGCTCTCGTGGTGGGTATACCAAATGCCAGTGTCAATATGGCCCGTTGCCGAGAGCGCAGT [other 4638 bp] CGCAGGTGTAAATAATA
	allele 1		................................................................................................------[4638 bp deleted] .................
	allele 2		......G.........................................................................................------[4638 bp deleted] .................
M91	wt reference		AGAATAAATGAGAACTTGGTAACAGTGGGATGTAGAGGACGCGCTCTCGTGGTGGGTATACCAAATGCCAGTGTCAATATGGCCCGTTGCCGAGAGCGCAGT [other 4638 bp] CGCAGGTGTAAATAATA
	allele 1/2		................................................................................................------[4638 bp deleted] .................
M92	wt reference		AGAATAAATGAGAACTTGGTAACAGTGGGATGTAGAGGACGCGCTCTCGTGGTGGGTATACCAAATGCCAGTGTCAATATGGCCCGTTGCCGAGAGCGCAGT [other 4638 bp] CGCAGGTGTAAATAATA
	allele 1		......G.........................................................................................------[4638 bp deleted] .................
	allele 2		......G......................................................................-------------------------[4638 bp deleted] -................
M93	wt reference		AGAATAAATGAGAACTTGGTAACAGTGGGATGTAGAGGACGCGCTCTCGTGGTGGGTATACCAAATGCCAGTGTCAATATGGCCCGTTGCCGAGAGCGCAGT [other 4638 bp] CGCAGGTGTAAATAATA
	allele 1/2		......G.........................................................................................------[4638 bp deleted] .................
M94	wt reference		AGAATAAATGAGAACTTGGTAACAGTGGGATGTAGAGGACGCGCTCTCGTGGTGGGTATACCAAATGCCAGTGTCAATATGGCCCGTTGCCGAGAGCG CAGT [other 4638 bp] CGCAGGTGTAAATAATA
	allele 1		................................................................................................------[4638 bp deleted] .................
	allele 2		......G.........................................................................................------[4638 bp deleted] .................
M227	wt reference		AGAATAAATGAGAACTTGGTAACAGTGGGATGTAGAGGACGCGCTCTCGTGGTGGGTATACCAAATGCCAGTGTCAATATGGCCCGTTGCCGAGAGCGCAGT [other 4638 bp] ---------CGCAGGTG
	allele 1		......G.........................................................................................------[4638 bp deleted] ---------........
	allele 2		......G.........................................................................................----AT[4638 bp deleted] TTGAAGAAG..T..A..
M242	wt reference		AGAATAAATGAGAACTTGGTAACAGTGGGATGTAGAGGACGCGCTCTCGTGGTGGGTATACCAAATGCCAGTGTCAATATGGCCCGTTGCCGAGAGCGCAGT [other 4638 bp] CGCAGGTGTAAATAATA
	allele 1/2		......G.........................................................................................------[4638 bp deleted] .................
M244	wt reference		AGAATAAATGAGAACTTGGTAACAGTGGGATGTAGAGGACGCGCTCTCGTGGTGGGTATACCAAATGCCAGTGTCAATATGGCCCGTTGCCGAGAGCGCAGT [other 4638 bp] CGCAGGTGTAAATAATA
	allele 1		......G.........................................................................................------[4638 bp deleted] .................
	allele 2		................................................................................................------[4638 bp deleted] .................
Genotype sequences of glu tmC2H2/ex8stop, glu tmC2H2/tmC2H2 and glu ex8stop/ ex8stop individuals. Wild type sequences are provided as reference. Target sites of sgRNA 9 and sgRNA 10 are underlined.
Individual	treatment		glu sequence at target site aligned to wild type (wt) sequence
Z2	sgRNA 9/10, dsDNA	wt reference	ATTGTGTGTACCATATCATAAACATTGCACTTCGGTATCATGTAATTTACAAATTAATGCCACTTCTTCCCTTTATTCGCATGCGAAATCGGGAAATCCGTGTGGAAGATCGCATTGCTCTTGTTTAAATTGCACTTATGATATCGTTGCGCATTGCAGACAATGTATGCACCCGGCATCGGATTCTCATGTGTCTTGTATCGAA
		allele 1/2	...............C..C..C..C..........................................................................................GCG............GCG....................................GCG.....CAGC......GCG...............
Z5	sgRNA 9/10, dsDNA	wt reference	ATTGTGTGTACCATATCATAAACATTGCACTTCGGTATCATGTAATTTACAAATTAATGCCACTTCTTCCCTTTATTCGCATGCGAAATCGGGAAATCCGTGTGGAAGATCGCATTGCTCTTGTTTAAATTGCACTTATGATATCGTTGCGCATTGCAGACAATGTATGCACCCGGCATCGGATTCTCATGTGTCTTGTATCGAA
		allele 1/2	...............C..C..C..C..........................................................................................GCG............GCG....................................GCG.....CAGC......GCG...............
Z6	sgRNA 9/10, dsDNA	wt reference	ATTGTGTGTACCATATCATAAACATTGCACTTCGGTATCATGTAATTTACAAATTAATGCCACTTCTTCCCTTTATTCGCATGCGAAATCGGGAAATCCGTGTGGAAGATCGCATTGCTCTTGTTTAAATTGCACTTATGATATCGTTGCGCATTGCAGACAATGTATGCACCCGGCATCGGATTCTCATGTGTCTTGTATCGAA
		allele 1/2	...............C..C..C..C..........................................................................................GCG............GCG....................................GCG.....CAGC......GCG...............
Z7	sgRNA 9/10, dsDNA	wt reference	ATTGTGTGTACCATATCATAAACATTGCACTTCGGTATCATGTAATTTACAAATTAATGCCACTTCTTCCCTTTATTCGCATGCGAAATCGGGAAATCCGTGTGGAAGATCGCATTGCTCTTGTTTAAATTGCACTTATGATATCGTTGCGCATTGCAGACAATGTATGCACCCGGCATCGGATTCTCATGTGTCTTGTATCGAA
		allele 1/2	...............C..C..C..C..........................................................................................GCG............GCG....................................GCG.....CAGC......GCG...............
Z8	sgRNA 9/10, dsDNA	wt reference	ATTGTGTGTACCATATCATAAACATTGCACTTCGGTATCATGTAATTTACAAATTAATGCCACTTCTTCCCTTTATTCGCATGCGAAATCGGGAAATCCGTGTGGAAGATCGCATTGCTCTTGTTTAAATTGCACTTATGATATCGTTGCGCATTGCAGACAATGTATGCACCCGGCATCGGATTCTCATGTGTCTTGTATCGAA
		allele 1	...............C..C..C..C.....................................................A....................................GCG............GCG....................................GCG.....CAGC......GCG...............
		allele 2	...............C..C..C..C..........................................................................................GCG............GCG....................................GCG.....CAGC......GCG...............
Z9	sgRNA 9/10, dsDNA	wt reference	ATTGTGTGTACCATATCATAAACATTGCACTTCGGTATCATGTAATTTACAAATTAATGCCACTTCTTCCCTTTATTCGCATGCGAAATCGGGAAATCCGTGTGGAAGATCGCATTGCTCTTGTTTAAATTGCACTTATGATATCGTTGCGCATTGCAGACAATGTATGCACCCGGCATCGGATTCTCATGTGTCTTGTATCGAA
		allele 1/2	...............C..C..C..C..........................................................................................GCG............GCG....................................GCG.....CAGC......GCG...............
Z13	sgRNA 9/10, dsDNA	wt reference	ATTGTGTGTACCATATCATAAACATTGCACTTCGGTATCATGTAATTTACAAATTAATGCCACTTCTTCCCTTTATTCGCATGCGAAATCGGGAAATCCGTGTGGAAGATCGCATTGCTCTTGTTTAAATTGCACTTATGATATCGTTGCGCATTGCAGACAATGTATGCACCCGGCATCGGATTCTCATGTGTCTTGTATCGAA
		allele 1	...............C..C..C..C..........................................................................................GCG............GCG....................................GCG.....CAGC......GCG...............
		allele 2	...............C..C..C..C..........................................................................................GCG............GCG....................................GCG.....CAGC........................
Z18	sgRNA 9/10, dsDNA	wt reference	ATTGTGTGTACCATATCATAAACATTGCACTTCGGTATCATGTAATTTACAAATTAATGCCACTTCTTCCCTTTATTCGCATGCGAAATCGGGAAATCCGTGTGGAAGATCGCATTGCTCTTGTTTAAATTGCACTTATGATATCGTTGCGCATTGCAGACAATGTATGCACCCGGCATCGGATTCTCATGTGTCTTGTATCGAA
		allele 1/2	...............C..C..C..C..........................................................................................GCG............GCG....................................GCG.....CAGC......GCG...............
Z15	sgRNA 9/10, dsDNA	wt reference	ATTGTGTGTACCATATCATAAACATTGCACTTCGGTATCATGTAATTTACAAATTAATGCCACTTCTTCCCTTTATTCGCATGCGAAATCGGGAAATCCGTGTGGAAGATCGCATTGCTCTTGTTTAAATTGCACTTATGATATCGTTGCGCATTGCAGACAATGTATGCACCCGGCATCGGATTCTCATGTGTCTTGTATCGAA
		allele 1	...............C..C..C..C..........................................................................................GCG............GCG....................................GCG.....CAGC......GCG...............
		allele 2	...............C..C..C..C..........................................................................................GCG............GCG....................................GCG.....CAGC......GCG...............
Z21	sgRNA 9/10, dsDNA	wt reference	ATTGTGTGTACCATATCATAAACATTGCACTTCGGTATCATGTAATTTACAAATTAATGCCACTTCTTCCCTTTATTCGCATGCGAAATCGGGAAATCCGTGTGGAAGATCGCATTGCTCTTGTTTAAATTGCACTTATGATATCGTTGCGCATTGCAGACAATGTATGCACCCGGCATCGGATTCTCATGTGTCTTGTATCGAA
		allele 1	...............C..C..C..C..........................................................................................GCG............GCG....................................GCG.....CAGC......GTG...............
		allele 2	................-------------------------------------------------------------------------------------------------------------------------------------------------------------------..........................
Z25	sgRNA 9/10, dsDNA	wt reference	ATTGTGTGTACCATATCATAAACATTGCACTTCGGTATCATGTAATTTACAAATTAATGCCACTTCTTCCCTTTATTCGCATGCGAAATCGGGAAATCCGTGTGGAAGATCGCATTGCTCTTGTTTAAATTGCACTTATGATATCGTTGCGCATTGCAGACAATGTATGCACCCGGCATCGGATTCTCATGTGTCTTGTATCGAA
		allele 1/2	...............C..C..C..C..........................................................................................GCG............GCG....................................GCG.....CAGC......GCG...............
Z4	sgRNA 9/10, dsDNA	wt reference	ATTGTGTGTACCATATCATAAACATTGCACTTCGGTATCATGTAATTTACAAATTAATGCCACTTCTTCCCTTTATTCGCATGCGAAATCGGGAAATCCGTGTGGAAGATCGCATTGCTCTTGTTTAAATTGCACTTATGATATCGTTGCGCATTGCAGACAATGTATGCACCCGGCAT--CGGATTCTCATGTGTCTTGTATCGAA
		allele 1	...............C..C..C..C..........................................................................................GCG............GCG....................................GCG.....CA--GC......GCG...............
		allele 2	...........-----...................................................................................................................................................................AT...G......................
Z11	sgRNA 9/10, dsDNA	wt reference	ATTGTGTGTACCATATCATAAACATTGCACTTCGGTATCATGTAATTTACAAATTAATGCCACTTCTTCCCTTTATTCGCATGCGAAATCGGGAAATCCGTGTGGAAGATCGCATTGCTCTTGTTTAAATTGCACTTATGATATCGTTGCGCATTGCAGACAATGTATGCACCCGGCATCGGATTCTCATGTGTCTTGTATCGAA
		allele 1	...............C..C..C..C...............................................................-..........................GCG............GCG....................................GCG.....CAGC......GCG...............
		allele 2	...............C..C..C..C..........................................................................................GCG............GCG....................................GCG.....CAGC......GCG...............
Z19	sgRNA 9/10, dsDNA	wt reference	ATTGTGTGTACCATATCATAAACATTGCACTTCGGTATCATGTAATTTACAAATTAATGCCACTTCTTCCCTTTATTCGCATGCGAAATCGGGAAATCCGTGTGGAAGATCGCATTGCTCTTGTTTAAATTGCACTTATGATATCGTTGCGCATTGCAGACAATGTATGCACCCGGCATCGGATTCTCATGTGTCTTGTATCGAA
		allele 1	...............C..C..C..C..........................................................................................GCG............GCG....................................GCG.....CAGC......GTG...............
		allele 2	................CATCCATA----------------------------------------------------------------------------------------------------------------------------------------------------------T..........................
Z20	sgRNA 9/10, dsDNA	wt reference	ATTGTGTGTACCATATCATAAACATTGCACTTCGGTATCATGTAATTTACAAATTAATGCCACTTCTTCCCTTTATTCGCATGCGAAATCGGGAAATCCGTGTGGAAGATCGCATTGCTCTTGTTTAAATTGCACTTATGATATCGTTGCGCATTGCAGACAATGTATGCACCCGGCATCGGATTCTCATGTGTCTTGTATCGAA
		allele 1	...............C..C..C..C..........................................................................................GCG............GCG....................................GCG.....CAGC......GTG...............
		allele 2	................-------------------------------------------------------------------------------------------------------------------------------------------------------------------..........................
Z26	sgRNA 9/10, dsDNA	wt reference	ATTGTGTGTACCATATCATAAACATTGCACTTCGGTATCATGTAATTTACAAATTAATGCCACTTCTTCCCTTTATTCGCATGCGAAATCGGGAAATCCGTGTGGAAGATCGCATTGCTCTTGTTTAAATTGCACTTATGATATCGTTGCGCATTGCAGACAATGTATGCACCCGGCATCGGATTCTCATGTGTCTTGTATCGAA
		allele 1	...............C..C..C..C..........................................................................................GCG............GCG....................................GCG.....CAGC......GTG...............
		allele 2	................-------------------------------------------------------------------------------------------------------------------------------------------------------------------..........................
Z39	sgRNA 9/10, dsDNA	wt reference	ATTGTGTGTACCATATCATAAACATTGCACTTCGGTATCATGTAATTTACAAATTAATGCCACTTCTTCCCTTTATTCGCATGCGAAATCGGGAAATCCGTGTGGAAGATCGCATTGCTCTTGTTTAAATTGCACTTATGATATCGTTGCGCATTGCAGACAATGTATGCACCCGGCATCGGATTCTCATGTGTCTTGTATCGAA
		allele 1	...........-----..................................................................................................................................................................-----......................
		allele 2	................-----------------------------------------------------------------------------------------------------------------------------------------------------------------A...........................
Z55	sgRNA 10	wt reference	GATTTATGGAAATTGTGCTGACAACACGGAATTGTGTGTACCATATCATAAACATTGCACTTCGGTATCATGTAATTTACAAATTA
		allele 1/2	........................................-----.........................................
Z57	sgRNA 10	wt reference	GATTTATGGAAATTGTGCTGACAACACGGAATTGTGTGTACCATATCATAAACATTGCACTTCGGTATCATGTAATTTACAAATTA
		allele 1/2	........................................-----.........................................
Z70	sgRNA 10	wt reference	GATTTATGGAAATTGTGCTGACAACACGGAATTGTGTGTACCATAT-CATAAACATTGCACTTCGGTATCATGTAATTTACAAATTA
		allele 1	..............................................G........................................
		allele 2	..............................................-----....................................
Z74	sgRNA 10	wt reference	GATTTATGGAAATTGTGCTGACAACACGGAATTGTGTGTACCATATCATAAACATTGCACTTCGGTATCATGTAATTTACAAATTA
		allele 1	.........................................-----........................................
		allele 2	..............................................------------------..-...................

## Sheet: oligonucleotides
Application	Oligo Name	sequence (5‘ → 3‘)
reference gene for RT-PCR in A.mellifera 1)	#EM033	CGTTCGTACCGATCTCCGGATG
	#EM0101	GATATCGCCCTGTGGAAGTTC
	#EM034	GCTGCTGGAGCGAATGTTAC
glu RT-PCR of sex- specific splicing	1314: glu fw1	CCAGGACGGACCTGCAACTC
	1316: glu rev1	TTTGCCTCTTCTAACCATGC
	#AL21	GTGCAAGGATTACTTCCTGTC
	#AL25	GAAATATTATTCGAAAATGTAC
RT-PCR of dsxF/ dsxM splicing 1)	#417	CTATTGGAGCACAGTAGCAAACTTG
RT-PCR of dsxF splicing 1)	#419	GAAACAATTTTGTTCAAAATAGAATTCC
RT-PCR of dsxM splicing 1)	#418	GGCTACGTATGTTTAGGAGGACC
screen for deletions in glu ∆ex2-8/∆ex2-8 females	1370: glu fw4	TACCAAATGCCAGTGTCAAT
	1371: glu rev5	CGATAATGTTATCTTATCGG
	1405: glu fw6	GCATGGTTAGAAGAGGCAAA
screen for mutations in glu ex7-8 F males	#AW25	CCATTGATTCGTCCAGTAG
	#AW28	CAAACACACATGATGACTCTTGC
	#AL14	GCAATTTGTTCCATTTAATAAG
	#AW24	GCACTACATCGCTAGTTAAG
	#AL21	GTGCAAGGATTACTTCCTGTC
	#AL25	GAAATATTATTCGAAAATGTAC
screen for mutations in glu tmC2H2/stop<C2H2 females; PCR for amplicon sequencing	glu NGS fw 1p	TCGTCGGCAGCGTCAGATGTGTATAAGAGACAGTCTATAAATTCACAAATATATCAGG
	glu NGS rev 2p	GTCTCGTGGGCTCGGAGATGTGTATAAGAGACAGGCCATTGCATGCGCTTTCAACC
	glu NGS rev 1p	GTCTCGTGGGCTCGGAGATGTGTATAAGAGACAGGTCTGCAATGCGCAACGATATC
	glu NGS fw 2p	TCGTCGGCAGCGTCAGATGTGTATAAGAGACAGTTCCCTTTATTCGCATGCGAAATCG
	glu NGS del fw	TCGTCGGCAGCGTCAGATGTGTATAAGAGACAGTCCACGAGAAGTTGATAGTCAACAT
amplicon sequencing of mutations in fem- females	fem NGS fw 1	TCGTCGGCAGCGTCAGATGTGTATAAGAGACAGAAGCCGAGGTAGAAGTAATG
	fem NGS rv 2	GTCTCGTGGGCTCGGAGATGTGTATAAGAGACAGTCCCGTTTAAGTTCATCAGA
amplicon sequencing of mutations in glu ∆ex2-8/∆ex2-8 females	glu NGS fw4	TCGTCGGCAGCGTCAGATGTGTATAAGAGACAGGAAAATAATAAAAAGTATTC
	glu NGS rv1	GTCTCGTGGGCTCGGAGATGTGTATAAGAGACAGATATATAAATACCATTTTTG
amplicon sequencing of mutations in glu stop<C2H2/ stop<C2H2 females	glu_sg10_NGS_fw	TCGTCGGCAGCGTCAGATGTGTATAAGAGACAGCATCCAACGACCTTACCAGC
	glu_sg10_NGS_rv	GTCTCGTGGGCTCGGAGATGTGTATAAGAGACAGTGCGAATAAAGGGAAGAAGTGGCAT
glu RT-PCR	1317: glu rev2	GCCTGGATTTCTTATTTCGC
	1485: glu fw16	TGTGCAAACTGTGAAAGAAAATACA
	1448: glu fw14	TGCAAAAATCTCCTAATAGC
	1449: glu rev8	CCCAGAGATGCAATTGCTGC
	1548: glu ex4 rev	CATTAAAGAGTCACTAATAAAATCC
	1546: glu ex1 fw2	TTCTTTCGAGTTACGTCGTAATGCG
	1315: glu fw2	TCCCACACATCCAGAATCAG
	1547: glu ex2 fw2	ATGTGGAAAGACGTGGTCGCGATAG
	1447: glu fw13	GCGCATGCAATGGCATATGG
	1483: glu rev12	CCACAATCTTCAGTTTGAGATATCC
	1369: glu rev4	TCCTTAACGATATCTTCCGG
detection of insertion/deletions in fem caused by sgRNA2	fem 1_fw3-NotI	GATCGCGGCCGCCTTCTTCGGTATTTATCATAAAAATGAAACGG
	fem 2_rev3 (HEX)	CTTCTTTTGAGCATCACATCTTCAGG
reference gene for RT-PCR in D.melanogaster	Dmel_RLP32_fw1	CCCAAGATCGTGAAGAAGCG
	Dmel_RLP32_rv1	TTCTTGAATCCGGTGGGCAG
reference gene for RT-PCR in C.lectularius	Cilec_Ef1a_fw1	ACATCGTCGTGATCGGACAC
	Cilec_Ef1a_rv1	GGGCATCAATGATGGTCACA
reference gene for RT-PCR in T.castaneum	Tcas_Ef1a_fw1	CCACCCTATTCCGAGGCGCG
	Tcas_Ef1a_rv1	GGCACGGTGCCAATACCACC
LOC103312333 RT-PCR	Tcas_LOC103312333_fw2	CAAAATCTTGCTCAGCCTTA
	Tcas_LOC103312333_rv1	ACTGGTTCCTGAAGTGACGG
LOC106661925 RT-PCR	Cilec_ LOC106661925_fw1	GGCAAAATGTAGCTGGGAGC
	Cilec_ LOC106661925_rv2	CACAGGTGTTTTCAAGACAT
CG12316 RT-PCR	Dmel_ CG12316_fw1	TCCTCGCTGCACCCAAGCTC
	Dmel_ CG12316_rv2	CCATCTACGTTGGCAGGCAC
tra dsRNA 2,3)	Nv_Tra_RNAi_F1	[TAATACGACTCACTATAGGG]CGAGACATCAGTTAGAAGAT
	Nv_Tra_RNAi_R1	[TAATACGACTCACTATAGGG]GTCTTGTGGTCCTATGAAAC
LOC100678462 dsRNA 3)	LOC100678462 RNAi_F3	[TAATACGACTCACTATAGGG]AAACACGAACAATTAGGCGC
	LOC100678462 RNAi_R3	[TAATACGACTCACTATAGGG]ATCTGTACAAACTTGGCGCA
LOC100678462 RT-PCR for male1 splicing	LOC100678462_M&F_Forward	TACGACTGATCCCGGCTAAT
	LOC100678462_M_Reverse	CTGTTGGAGCTTGTTGGAGT
LOC100678462 RT-PCR for male2 splicing	LOC100678462_M2_Forward	AAGTTTTACCGTCTGCTGCA
	LOC100678462_M2_Reverse	CGCGTACCGAATTGTTTTGT
LOC100678462 RT-PCR for female splicing	LOC100678462_M&F_Forward	TACGACTGATCCCGGCTAAT
	LOC100678462_F_Reverse	ACGACTTTGATTCGAGCTCC
LOC100678462 qPCR	LOC100678462_qpcr_Forward	AGTCGAGAGTTTTCCGCCT
	LOC100678462_qpcr_Reverse	GGGAAACTGTATGTCAACGTTC
reference gene for qPCR and RT-PCR in N.vitripennis 2)	Nvit_EF1a_qPCR_F1	CACTTGATCTACAAATGCGG
	Nvit_EF1a_qPCR_R1	GAAGTCTCGAATTTCCACAG
RT-PCR for traF & traM splicing 2)	Nv_Tra_F2	GACCAAAAGAGGCACCAAAA
	Nv_Tra_R3	GGCGCTCTTCCACTTCAAT
1) Nissen, I., Müller, M., and Beye, M. (2012). The Am-tra2 gene is an essential regulator of female splice regulation at two levels of the sex determination hierarchy of the honeybee. Genetics 192, 1015-26
2)Verhulst, E.C., Beukeboom, L.W., and van de Zande, L. (2010). Maternal control of haplodiploid sex determination in the wasp Nasonia. Science 328, 620-3
3) Sequences in ‘[]’ indicate the T7 adaptor sequence that provided by the MEGAscript RNAi Kit (Thermo Fisher). Underlined are adaptor sequences for follow up index PCR prior to amplicon sequencing (Nextera XT Index Kit, Illumina).

## Sheet: sgRNAs and dsDNAs
molecule	nucleotide sequence
fem sgRNA 2	GCACUAACUUGAGUACCUUCGUUUUAGAGCUAGAAAUAGCAAGUUAAAAUAAGGCUAGUCCGUUAUCAACUUGAAAAAGUGGCACCGAGUCGGUGCUUUU
glu sgRNA 1	GUUGCCGAGAGCGCAGUAUGGUUUUAGAGCUAGAAAUAGCAAGUUAAAAUAAGGCUAGUCCGUUAUCAACUUGAAAAAGUGGCACCGAGUCGGUGCUUUU
glu sgRNA 3	GAUCUAGAAACAGAAUGCGCGUUUUAGAGCUAGAAAUAGCAAGUUAAAAUAAGGCUAGUCCGUUAUCAACUUGAAAAAGUGGCACCGAGUCGGUGCUUUU
glu sgRNA 9	GACACAUGAGAAUCCGAUGCGUUUUAGAGCUAGAAAUAGCAAGUUAAAAUAAGGCUAGUCCGUUAUCAACUUGAAAAAGUGGCACCGAGUCGGUGCUUUU
glu sgRNA 10	GAAGUGCAAUGUUUAUGAUAGUUUUAGAGCUAGAAAUAGCAAGUUAAAAUAAGGCUAGUCCGUUAUCAACUUGAAAAAGUGGCACCGAGUCGGUGCUUUU
glu sgRNA 15	GGTTGACTCTTTGGCACTTTGUUUUAGAGCUAGAAAUAGCAAGUUAAAAUAAGGCUAGUCCGUUAUCAACUUGAAAAAGUGGCACCGAGUCGGUGCUUUU
dsDNA for glu ex7-8 F mutation	CCTATGTAGTATATTATATTCAAATATCTTTTTTTTTTTTTTTTTTTTTTTTTTTATAGGAAAATAATAAAAAGTATTCCCACACATCCAGAATCAGATATAATGTATATTCGTTACTTTTTTATTTATCGTTTGTGGAGAAAAATAAATGAAAATGTAGCTGTAAAAAATCAAATAACAACTGCAGCAATTGCATCTCTGGGGCCATTGCCATTAACATTTTCATCAAGTATATTAGAAGATGTATTGCCAAAGGTTCCGAAAAGTCAGCCGAACAGCACAAAATCTCTTCTACAACAAAAATTTGATATAAAGAAACATTGTGTAATGTTTACACAATATTGCAAAGAAAACAATGGAAGTGTATACCAGGACGGACCTGCAACTCCCATTGATTCG…
dsDNA for glu tmC2H2 mutation	TATAAATGTTATGAACAAATCGATAGACAAGAGGAAATCAAATTCTACTTTTCGACAAAATATCAAGCAAGAGTTCAATATCTCCAACCACATGGCATCGAATTGTGCAATTCCAGGATTCAGTGGAATTCACTCGCATCCACGAGAAGTTGATAGTCAACATCCCTTGCATATTCCCGCTACTCATCCAACGACCTTACCAGCGATTTATGGAAATTGTGCTGACAACACGGAATTGTGTGTACCATACCACAACCACTGCACTTCGGTATCATGTAATTTACAAATTAATGCCACTTCTTCCCTTTATTCGCATGCGAAATCGGGAAATCCGTGTGGAAGATCGCATGCGTCTTGTTTAAATGCGACTTATGATATCGTTGCGCATTGCAGACAATG…
